# Supplementary material for: Inference of Bacterial Small RNA Regulatory Networks and Integration with Transcription Factor-Driven Regulatory Networks
Source: mSystems. 2020 Jun 2;5(3):e00057-20. doi: 10.1128/mSystems.00057-20 (PMC8534726; doi:10.1128/mSystems.00057-20)
Supplement: DATA SET S1 [file msystems.00057-20-sd001.xlsx]

## Sheet: Legend
For E. coli sRNAs, physical binding data was extracted from the list of sRNA-mRNA interactions published by Melamed at al. (2016) and physical interactions detected by Lalaouna et al. (2015,2018) with ratio scores equal or greater than 20
Experimentally supported targets that are located in the same operon of a validated sRNA target (for the relevant sRNA) were labelled as validated
Targets without direct experimental support but located in the same operon of a validated sRNA target (for the relevant sRNA) were considered supported
Based on the high number of common GcvB targets in E. coli and S. Typhimurium, experimental data from S. Typhimurium was considered as supporting evidence
The '*' symbol in the comments column indicates differentially expressed genes exclusively identified in our re-analyses of spf transcriptomics data reported by Beisel and Storz (2011)
For RsaE in S. aureus, up- and down-regulated genes were defined using the previously defined fold-change and adjusted p-value thresholds used in Rochat et al. 2018
RsaE-mRNA predictions (including interactions with recovered RsaE priors) that were supported by physical interaction and transcriptional data were considered validated
For each validated or experimentally supported sRNA-mRNA interaction predicted by our approach, the relevant references are indicated
PMID refers to the PubMed ID
Blue lines separate prior targets (used to estimate sRNA activity) that were recovered in the final model and the novel predictions

## Sheet: E. coli
Predictions made using manually curated sRNA priors
sRNA	Target Locus	Target Name	Prior/Novel	Validated?	Experimentally supported?	Comments	Reference	PMID
CyaR	b0814	ompX	Prior	Yes	Yes	Down-regulated in a cyaR over-expressing strain - confirmed with Nothern blot & 𝛽-gal activity	De Lay and Gottessman 2009	18978044
CyaR	b1740	nadE	Prior	Yes	Yes
CyaR	b1824	yobF	Prior	Yes	Yes	Confirmed with GFP fusion and flow cytometry-based assay	Wright et al. 2013	23980183
CyaR	b2416	ptsI	Prior	Yes	Yes
CyaR	b2666	yqaE	Prior	Yes	Yes	Down-regulated in a cyaR over-expressing strain - confirmed with Nothern blot & 𝛽-gal activity	De Lay and Gottessman 2009	18978044
CyaR	b2687	luxS	Prior	Yes	Yes
CyaR	b1108	ycfP	Novel	No	No	-	-	-
CyaR	b2417	crr	Novel	No	Yes	In same operon of validated target ptsI. It was (mildly) down-regulated when CyaR was over-expressed	De Lay and Gottessman 2009	18978044
CyaR	b2696	csrA	Novel	No	No	-	-	-
CyaR	b2924	mscS	Novel	No	No	-	-	-
CyaR	b3098	yqjD	Novel	No	No	-	-	-
FnrS	b2153	folE	Prior	Yes	Yes	Down-regulated in a fnrS over-expressing strain - confirmed with Nothern blot and mutational analyses	Durand and Storz 2010	20070527
FnrS	b2303	folX	Prior	Yes	Yes
FnrS	b0755	gpmA	Prior	Yes	Yes
FnrS	b1479	maeA	Prior	Yes	Yes
FnrS	b1531	marA	Prior	Yes	Yes	Down-regulated in a fnrS over-expressing strain. marA physically interacts with FnrS - confirmed with point mutations	Durand and Storz 2010; Boysen et al. 2010; Melamed et al. 2016; Wrigtht et al. 2013	20070527; 20075074; 27588604; 23980183
FnrS	b3908	sodA	Prior	Yes	Yes	Confirmed with GFP fusion-based assays	Boysen et al. 2010	20075074
FnrS	b1841	yobA	Prior	Yes	Yes	Down-regulated in a fnrS over-expression strain - confirmed with GFP fusion-based assay	Durand and Storz 2010; Boysen et al. 2010	20070527; 20075074
FnrS	b0126	can	Novel	No	No	-	-	-
FnrS	b0168	map	Novel	No	No	-	-	-
FnrS	b0888	trxB	Novel	No	No	-	-	-
FnrS	b0917	ycaR	Novel	No	No	-	-	-
FnrS	b1324	tpx	Novel	No	No	-	-	-
FnrS	b1654	grxD	Novel	No	Yes	Down-regulated in a fnrS over-expressing strain. grxD physically interacts with FrnS	Durand and Storz 2010; Melamed et al. 2016	20070527; 27588604
FnrS	b3414	nfuA	Novel	No	No	-	-	-
GcvB	b0889	lrp	Prior	Yes	Yes	Physically interacts with gcvB - confirmed with 𝛽-galactosidase based assay	Melamed et al. 2016; Lee and Gottesman 2016	27588604; 27137887
GcvB	b1761	gdhA	Prior	Yes	Yes	up-regulated in a gcvB deletion strain. gdhA physically interacts with GcvB - confirmed with GFP fusion-based assays	Pulvermacher et al. 2009a; Melamed et al. 2016; Sharma et al 2011	19118351; 27588604; 21696468
GcvB	b2310	argT	Prior	Yes	Yes	up-regulated in both E. coli and S. Typhimurium gcvB deletion strains - confirmed with Western blot	Pulvermacher et al. 2009a; Sharma et al. 2011; Sharma et al. 2007	19118351; 21696468; 17974919
GcvB	b3089	sstT	Prior	Yes	Yes	up-regulated in a gcvB deletion strain. sstT physically interacts with GcvB - confirmed with translational fusion based assays	Pulvermacher et al. 2009a; Melamed et al. 2016; Pulvermacher et al. 2009b	19118351; 27588604; 18952787
GcvB	b3460	livJ	Prior	Yes	Yes	Physically interacts with gcvB in E. coli. livJ mRNA was down-regulated in a gcvB over-expressing S. Typhimurium strain - confirmed in E. coli with gene fusions-based assays and in S. Typhimurium with GFP fusion-based assays	Melamed et al. 2016; Sharma et al. 2011; Urbanowski et al. 2000; Sharma et al. 2007	27588604; 21696468; 10972807; 17974919
GcvB	b4208	cycA	Prior	Yes	Yes	up-regulated at mRNA level in gcvB and hfq deletion strains. cycA physically interacts with GcvB - confirmed with 𝛽-galactosidase based assay	Pulvermacher et al. 2009a; Melamed et al. 2016; Sharma et al. 2011; Sharma et al. 2007	19118351; 27588604; 21696468; 17974919
GcvB	b0004	thrC	Novel	No	Yes	thrL, which encodes the leader peptide of the thrLABC operon, physically interacts with gcvB and it is a confirmed GcvB target in Salmonella	Melamed et al. 2016; Sharma et al. 2011	27588604; 21696468
GcvB	b0072	leuC	Novel	No	No	leuA, a member of the leuLABCD operon, physically interacts with GcvB	Lalaouna et al. 2018	30447071
GcvB	b0073	leuB	Novel
GcvB	b0077	ilvI	Novel	No	No	-	-	-
GcvB	b0078	ilvH	Novel
GcvB	b0838	yliJ	Novel	No	No	-	-	-
GcvB	b0854	potF	Novel	No	No	-	-	-
GcvB	b1533	eamA	Novel	No	No	-	-	-
GcvB	b1602	pntB	Novel	No	No	-	-	-
GcvB	b2308	hisQ	Novel	Yes	Yes	Physically interact with GcvB. In same operon of validated GcvB target, argT	Melamed et al. 2016; Lalaouna et al. 2018	27588604; 30447071
GcvB	b2309	hisJ	Novel	Yes	Yes
GcvB	b2587	kgtP	Novel	No	Yes	Physically interacts with GcvB	Melamed et al. 2016; Lalaouna et al. 2018	27588604; 30447071
GcvB	b2598	pheL	Novel	No	Yes	The pheL-pheA transcript physically interacts with GcvB. pheA, the other member of the pheLA operon was down-regulated in a gcvB over-expressing S. Typhimurium (S. Typhimurium does not have pheL)	Melamed et al. 2016; Sharma et al. 2011	27588604; 21696468
GcvB	b2750	cysC	Novel	No	No	cysD, the first member of the cysDNC operon, was up-regulated by GcvB at the mRNA level. Additionally, the transcriptional regulator of the cysDNC operon (cysB), physically interacts with GcvB	Pulvermacher et al. 2009a; Melamed et al. 2016; Lalaouna et al. 2018;	19118351; 27588604; 30447071;
GcvB	b2913	serA	Novel	Yes	Yes	up-regulated in a gcvB deletion strain. serA physically interacts with GcvB - confirmed with GFP fusion based assays	Pulvermacher et al. 2009a; Melamed et al. 2016; Lalaouna et al. 2018; Sharma et al. 2011	19118351; 27588604; 30447071; 21696468
GcvB	b3172	argG	Novel	No	No	ArgG protein level was negatively influenced by GcvB in Pasteurella multocida	Gulliver et al. 2018	29440476
GcvB	b3433	asd	Novel	No	Yes	Physically interacts with GcvB in E. coli. Asd protein level was negatively influenced by GcvB in Pasteurella multocida	Melamed et al. 2016; Gulliver et al. 2018	27588604; 29440476
GcvB	b3454	livF	Novel	No	Yes	livK, the first member of the livKHMGF operon, is a validated target of GcvB	-	-
GcvB	b3456	livM	Novel	No	Yes
GcvB	b3457	livH	Novel	No	Yes
GcvB	b3458	livK	Novel	Yes	Yes	up-regulated in a gcvB deletion strain. livK physically interacts with GcvB - confirmed with GFP fusion based assays	Pulvermacher et al. 2009a; Melamed et al. 2016; Sharma et al. 2007	19118351; 27588604; 17974919
GcvB	b3523	yhjE	Novel	No	Yes	Physically interacts with GcvB	Melamed et al. 2016	27588604
GcvB	b3542	dppC	Novel	Yes	Yes	up-regulated in a gcvB deletion strain. In the same operon of validated GcvB target, dppA	Pulvermacher et al. 2009a	19118351
GcvB	b3543	dppB	Novel	Yes	Yes
GcvB	b3544	dppA	Novel	Yes	Yes	up-regulated at mRNA level in a gcvB deletion strain. dppA physically interacts with GcvB - confirmed with gene fusion based assays	Pulvermacher et al. 2009a; Melamed et al. 2016; Lalaouna et al. 2018; Urbanowski et al. 2000	19118351; 27588604; 30447071; 10972807
GcvB	b3661	nlpA	Novel	Yes	Yes	Physically interacts with GcvB - confirmed with Northern blot	Melamed et al. 2016; Lalaouna et al. 2018	27588604; 30447071
GcvB	b3995	rsd	Novel	No	No	-	-	-
OmrA	b0565	ompT	Prior	Yes	Yes	Down-regulated in omrA and omrB over-expressing strains - confirmed with Northern blot assays	Guillier and Gottesman 2006; Guillier and Gottesman 2008	16359331; 18953042
OmrA	b0584	fepA	Prior	Yes	Yes	Down-regulated in an omrA over-expressing strain - confirmed with Northern blot assays	Guillier and Gottesman 2006; Guillier and Gottesman 2008	16359331; 18953042
OmrA	b2155	cirA	Prior	Yes	Yes	Down-regulated in omrA and omrB over-expressing strains - confirmed with Northern blot assays	Guillier and Gottesman 2006; Guillier and Gottesman 2008	16359331; 18953042
OmrA	b4291	fecA	Prior	Yes	Yes
OmrA	b4290	fecB	Novel	No	Yes	Down-regulated in an omrA over-expressing strain. In the same operon of validated OmrA target, fecA	Guillier and Gottesman 2006	16359331
RybB	b0411	tsx	Prior	Yes	Yes	Down-regulated in a rybB over-expressing strain - confirmed with GFP fusion based assays	Gogol et al. 2011	21768388
RybB	b0553	nmpC	Prior	Yes	Yes
RybB	b0929	ompF	Prior	Yes	Yes
RybB	b2215	ompC	Prior	Yes	Yes
RybB	b4036	lamB	Prior	Yes	Yes
RybB	b0651	rihA	Novel	No	No	-	-	-
RybB	b1175	minD	Novel	No	No	-	-	-
RybB	b1929	yedE	Novel	No	No	-	-	-
RyhB	b0894	dmsA	Prior	Yes	Yes	Translation increased in a ryhB deletion strain - confirmed with 𝛽-galactosidase based assay	Wang et al. 2016	26546513
RyhB	b1588	ynfF	Prior	Yes	Yes	Translation increased in a ryhB deletion strain - confirmed with 𝛽-galactosidase based assay	Wang et al. 2016	26546513
RyhB	b1612	fumA	Prior	Yes	Yes	Down-regulated at the mRNA level when ryhB is over-expressed. fumA translation increased in a ryhB deletion strain - confirmed with transcriptional fusions and Northern blot based assays	Massé et al. 2005; Wang et al. 2016; Prevost et al. 2011	16199566; 26546513; 21289064
RyhB	b1656	sodB	Prior	Yes	Yes	Down-regulated at the mRNA level when ryhB is over-expressed. sodB translation increased in a ryhB deletion strain - confirmed with Northern blot and 𝛽-galactosidase based assay	Massé et al. 2005; Wang et al. 2016;	16199566; 26546513
RyhB	b1778	msrB	Prior	Yes	Yes	Down-regulated at the mRNA level when ryhB is over-expressed. msrB translation increased in a ryhB deletion strain - confirmed with Northern and Western blots	Massé et al. 2005; Wang et al. 2016; Bos et al. 2013	16199566; 26546513; 23671689
RyhB	b3607	cysE	Prior	Yes	Yes	Physically interacts with RyhB - confirmed with 𝛽-galactosidase based assay and toeprinting assay	Melamed et al. 2016; Salvail et al. 2010	27588604; 20696910
RyhB	b1108	ycfP	Novel	No	Yes	In same operon of validated RyhB target, nagZ. Interaction MS2-RyhB ratio score (19.3) was slightly below the 20 score threshold	Wang et al. 2016; Wright et al. 2013; Lalaouna et al. 2015	26546513; 23980183; 25891076
RyhB	b1224	narG	Novel	No	Yes	Physically interacts with RyhB. narG had increased translation in a ryhB deletion strain	Melamed et al. 2016; Wang et al. 2016	27588604; 26546513
RyhB	b1517	lsrF	Novel	No	No	-	-	-
RyhB	b1587	ynfE	Novel	No	Yes	In same operon of validated RyhB target, ynfF (used as prior)	Wang et al. 2016	26546513
RyhB	b1589	ynfG	Novel	No	Yes
RyhB	b1613	manA	Novel	No	No	-	-	-
RyhB	b1619	hdhA	Novel	No	No	-	-	-
RyhB	b1639	ydhA	Novel	No	No	-	-	-
RyhB	b1686	ydiI	Novel	No	No	-	-	-
RyhB	b1787	yeaK	Novel	No	No	-	-	-
RyhB	b1982	amn	Novel	No	Yes	Physically interacts with RyhB	Lalaouna et al. 2015	25891076
RyhB	b4293	fecI	Novel	No	No	-	-	-
RyhB	b4529	ydbJ	Novel	No	No	-	-	-
Spot 42	b2702	srlA	Prior	Yes	Yes	mRNA level was down-regulated by spf over-expression - confirmed with Northern blot and mutational analyses	Beisel and Storz 2011	21292161
Spot 42	b3566	xylF	Prior	Yes	Yes	mRNA level was down-regulated by spf over-expression - confirmed with mutational analyses	Beisel and Storz 2011	21292161
Spot 42	b3927	glpF	Prior	Yes	Yes	Confirmed with 𝛽-galactosidase based assay	Beisel et al. 2012	22388518
Spot 42	b3962	sthA	Prior	Yes	Yes	mRNA level was down-regulated by spf over-expression - confirmed with Northern blot and mutational analyses	Beisel and Storz 2011	21292161
Spot 42	b0723	sdhA	Novel	Yes	Yes	Expression of Spot42 induced fast degradation of the polycistronic sdhCDAB mRNA	Desnoyers and Massé 2012	22474262
Spot 42	b2148	mglC	Novel	No	Yes	mRNA level was down-regulated (-2.07 fold-change) in a spf over-expressing strain (the associated p-value, 0.02, is barely above the 0.01 cutoff). mglB, a validated Spot42 target in S. Typhimurium, is the first member of the mglBAC operon	Beisel and Storz 2011; Holmqvist et al. 2016	21292161; 27044921
Spot 42	b2149	mglA	Novel	No	Yes	mRNA level was down-regulated (-2.19 fold-change) in a spf over-expressing strain (the associated p-value, 0.012, is barely above the 0.01 cutoff we used). mglB, a validated Spot42 target in S. Typhimurium, is the first member of the mglBAC operon	Beisel and Storz 2011; Holmqvist et al. 2016	21292161; 27044921
Spot 42	b2150	mglB	Novel	No	Yes	mRNA level was down-regulated (-2.69 fold-change) in a spf over-expressing strain* - confirmed in S. Typhimurium	Beisel and Storz 2011; Holmqvist et al. 2016	21292161; 27044921
Spot 42	b2463	maeB	Novel	No	Yes	mRNA level was down-regulated (-2.12 fold-change) by spf over-expression*. maeB physically interacts with Spot 42	Beisel and Storz 2011; Melamed et al. 2016	21292161; 27588604

## Sheet: P. aeruginosa
Predictions made using manually curated sRNA priors
sRNA	Target Locus	Target Name	Prior/Novel	Validated?	Experimentally supported?	Comments	Reference	PMID
PrrF	PA0794	m-acnA	Prior	Yes	Yes	mRNA level increased in PrrF KOs - confirmed with qRT-PCR and proteomics data	Oglesby et al. 2008; Oglesby-Sherrouse et al. 2010; Nelson et al. 2019	18424436; 20386693; 30962354
PrrF	PA1562	acnA	Prior	Yes	Yes	mRNA level increased in PrrF KOs - confirmed with qRT-PCR	Oglesby et al. 2008	18424436
PrrF	PA1582	sdhD	Prior	Yes	Yes	mRNA level increased in PrrF KOs - confirmed with qRT-PCR	Oglesby et al. 2008; Oglesby-Sherrouse et al. 2010	20386693
PrrF	PA1583	sdhA	Prior	Yes	Yes	mRNA level increased in PrrF KOs. In the same operon of validated PrrF target (sdhD)	Oglesby et al. 2008	18424436
PrrF	PA1584	sdhB	Prior	Yes	Yes
PrrF	PA1787	acnB	Prior	Yes	Yes	mRNA level increased in PrrF KOs - confirmed with qRT-PCR and proteomics data	Oglesby et al. 2008; Oglesby-Sherrouse et al. 2010; Nelson et al. 2019	18424436; 20386693; 30962354
PrrF	PA2512	antA	Prior	Yes	Yes	mRNA level increased in PrrF KOs - confirmed with qRT-PCR	Wilderman et al. 2004; Oglesby et al. 2008	15210934; 18424436
PrrF	PA2513	antB	Prior	No	Yes	mRNA level increased in PrrF KOs	Oglesby et al. 2008	18424436
PrrF	PA2514	antC	Prior	No	Yes
PrrF	PA4366	sodB	Prior	Yes	Yes	mRNA level increased in PrrF KOs - confirmed with Northern blot	Wilderman et al. 2004	15210934
PrrF	PA4880	-	Prior	Yes	Yes	mRNA level increased in PrrF KOs - confirmed with 𝛽-gal activity and proteomics data	Wilderman et al. 2004; Nelson et al. 2019	15210934; 30962354
PrrF	PA1580	gltA	Novel	No	Yes	Up-regulated at the mRNA and protein levels in iron rich conditions (respect to low iron conditions)	Oglesby et al. 2008; Nelson et al. 2019	18424436; 30962354
PrrF	PA1581	sdhC	Novel	Yes	Yes	mRNA level increased in PrrF KOs - confirmed with qRT-PCR and proteomics data	Oglesby et al. 2008; Nelson et al. 2019	18424436; 30962354
PrrF	PA2507	catA	Novel	No	Yes	mRNA level was up-regulated in PrrF KOs vs WT and high iron vs low iron conditions. CopraRNA predicts catA as a PrrF target (ranking position # 48- Retrieved from CopraRNA website on 10/14/2019)	Oglesby et al. 2008	18424436
PrrF	PA2508	catC	Novel	No	Yes
PrrF	PA2511	antR	Novel	Yes	Yes	mRNA level increased in PrrF KOs - confirmed with 𝛽-gal activity	Oglesby et al. 2008; Sonnleitner et al. 2017	18424436; 28686727
PrrF	PA2641	nuoF	Novel	No	Yes	Protein level decreased in low iron conditions (respect to iron rich condition). mRNA level of the first member of the nuo operon (nuoA) was up-regulated by iron addition	Nelson et al. 2019; Palma et al. 2003	30962354; 14513207
PrrF	PA2644	nuoI	Novel	No	Yes
PrrF	PA2682	-	Novel	No	Yes	mRNA level was up-regulated in PrrF KOs vs WT and high iron vs low iron conditions. Protein level was down-regulated in low iron vs high iron conditions. PA2682 was not detected in proteomics experiment for the PrrF KOs	Oglesby et al. 2008; Nelson et al. 2019	18424436; 30962354
PrrF	PA4430	-	Novel	No	Yes	Up-regulated at the protein level in rich iron conditions and PrrF deletions (respect to low iron and WT, respectively). CopraRNA predicts PA4430 as a PrrF target (ranking position # 85- Retrieved from CopraRNA website on 10/14/2019)	Nelson et al. 2019	30962354
PrrF	PA4570	-	Novel	No	Yes	Up-regulated at the protein level in low iron conditions (respect to iron rich conditions) & PrrF KOs (respect to WT). Potentially regulated by both Fur and PrrFs. Predicted as positively regulated by PrrF in our model	Nelson et al. 2019; Wilderman et al. 2004	30962354; 15210934

## Sheet: B. subtilis
Predictions made using manually curated sRNA priors
sRNA	Target Locus	Target Name	Prior/Novel	Validated?	Experimentally supported?	Comments	Reference	PMID
FsrA	BSU04470	dctP	Prior	Yes	Yes	mRNA level decreased in fur deletion vs WT-confirmed with Western blot	Baichoo et al. 2002; Smaldone et al. 2012a	12354229; 22389480
FsrA	BSU18000	citB	Prior	Yes	Yes	Down-regulated protein levels in fur deletion strain but not in fur fsrA double mutant-confirmed with Northern blot	Smaldone et al. 2012a; Gaballa et al. 2008	22389480; 18697947
FsrA	BSU28440	sdhA	Prior	Yes	Yes	mRNA level decreased in fur deletion vs WT and increased in fur fsrA vs fur- confirmed with Northern blot	Smaldone et al. 2012a	22389480
FsrA	BSU28430	sdhB	Prior	Yes	Yes	mRNA level decreased in fur deletion vs WT and increased in fur fsrA vs fur- confirmed with Northern blot	Smaldone et al. 2012a	22389480
FsrA	BSU28450	sdhC	Prior	Yes	Yes	mRNA level decreased in fur deletion vs WT and increased in fur fsrA vs fur-confirmed with EMSA and proteomic assay	Smaldone et al. 2012a; Gaballa et al. 2008	22389480; 18697947
FsrA	BSU34050	lutA	Prior	Yes	Yes	mRNA level decreased in fur deletion vs WT and increased in fur fsrA vs fur-confirmed with Western blot	Smaldone et al. 2012a; Smaldone et al. 2012b	22389480; 22427629
FsrA	BSU34040	lutB	Prior	Yes	Yes	mRNA level decreased in fur deletion vs WT and increased in fur fsrA vs fur-confirmed with Western blot	Smaldone et al. 2012a; Smaldone et al. 2012b	22389480; 22427629
FsrA	BSU34030	lutC	Prior	Yes	Yes	mRNA level decreased in fur deletion vs WT and increased in fur fsrA vs fur-confirmed with Western blot	Smaldone et al. 2012a; Smaldone et al. 2012b	22389480; 22427629
FsrA	BSU16090	sucC	Novel	No	Yes	mRNA level decreased in fur deletion vs WT (0.53 mean fold-change)	Smaldone et al. 2012a	22389480
FsrA	BSU16100	sucD	Novel	No	Yes	mRNA level increased in fur fsrA vs fur (2.46 mean fold-change)	Smaldone et al. 2012a	22389480
FsrA	BSU19360	odhB	Novel	No	Yes	mRNA level increased in fur fsrA vs fur (1.92 mean fold-change). Predicted as FsrA target by CopraRNA (Ranking position #98 - Retrieved from CopraRNA website on 10/30/2019)	Smaldone et al. 2012a	22389480
FsrA	BSU19370	odhA	Novel	No	Yes	mRNA level increased in fur fsrA vs fur (1.68 mean fold-change). Predicted as FsrA target by CopraRNA (Ranking position #118 - Retrieved from CopraRNA website on 10/30/2019)	Smaldone et al. 2012a	22389480
FsrA	BSU28420	ysmA	Novel	No	Yes	mRNA level decreased in fur deletion vs WT (0.76 mean fold-change) and increased in fur fsrA vs fur (3.78 mean fold-change)	Smaldone et al. 2012a	22389480
FsrA	BSU29540	ppnKB	Novel	No	Yes	mRNA level increased in fur fsrA vs fur (11.02 mean fold-change)	Smaldone et al. 2012a	22389480
FsrA	BSU35790	pmi	Novel	No	No	Predicted as FsrA target by CopraRNA (Ranking position #54 - Retrieved from CopraRNA website on 10/14/2019)	-	-

## Sheet: S. aureus
Predictions made using manually curated sRNA priors
sRNA	Target Locus	Target Name	Prior/Novel	Validated?	Experimentally supported?	Comments	Reference	PMID
RsaE	SAOUHSC_00698	-	Prior	No	Yes	up- and down-regulated in rsaE deletion and rsaE over-expressing strains, respectively	Rochat et al. 2018	29986060
RsaE	SAOUHSC_00875	ndh2	Prior	Yes	Yes	Physically interacts with RsaE & down-regulated in a rsaE over-expressing strain
RsaE	SAOUHSC_00894	rocD	Prior	Yes	Yes	Physically interacts with RsaE & down-regulated in a rsaE over-expressing strain - confirmed with Northern blot
RsaE	SAOUHSC_01138	-	Prior	Yes	Yes	Physically interacts with RsaE. Up- and down-regulated in rsaE deletion and over-expressing strains, respectively - confirmed with Northern blot
RsaE	SAOUHSC_01218	sucD	Prior	Yes	Yes	up- and down-regulated in rsaE deletion and rsaE over-expressing strains, respectively - confirmed with in vitro toeprinting assay	Rochat et al. 2018; Geissmann et al. 2009	29986060; 19786493
RsaE	SAOUHSC_01845	fhs	Prior	No	Yes	up- and down-regulated in rsaE deletion and rsaE over-expressing strains, respectively	Rochat et al. 2018	29986060
RsaE	SAOUHSC_03001	icaR	Prior	Yes	Yes	Physically interacts with RsaE & down-regulated in a rsaE over-expressing strain - confirmed RsaE target in Staphylococcus epidermis	Rochat et al. 2018; Schoenfelder et al. 2019	29986060; 30870530
RsaE	SAOUHSC_00405	-	Novel	No	Yes	Up-regulated in a rsaE deletion strain	Rochat et al. 2018	29986060
RsaE	SAOUHSC_00548	-	Novel	No	No	-	-	-
RsaE	SAOUHSC_00633	-	Novel	No	No	-	-	-
RsaE	SAOUHSC_00918	-	Novel	No	Yes	Down-regulated in a rsaE over-expressing strain	Rochat et al. 2018	29986060
RsaE	SAOUHSC_00938	yjbM	Novel	No	Yes	Down-regulated in a rsaE over-expressing strain	Rochat et al. 2018	29986060
RsaE	SAOUHSC_00939	-	Novel	No	Yes
RsaE	SAOUHSC_01007	folD	Novel	No	Yes	up- and down-regulated in rsaE deletion and rsaE over-expressing strains, respectively. Protein level increased in a rsaE deletion strain	Rochat et al. 2018; Geissmann et al. 2009	29986060; 19786493
RsaE	SAOUHSC_01174	-	Novel	No	No	-	-	-
RsaE	SAOUHSC_01213	-	Novel	No	No	-	-	-
RsaE	SAOUHSC_01264	-	Novel	No	Yes	Down-regulated in a rsaE over-expressing strain	Rochat et al. 2018	29986060
RsaE	SAOUHSC_01493	rpsA	Novel	No	Yes	Down-regulated in a rsaE over-expressing strain	Rochat et al. 2018	29986060
RsaE	SAOUHSC_01629	lipM	Novel	No	No	-	-	-
RsaE	SAOUHSC_01831	-	Novel	No	No	-	-	-
RsaE	SAOUHSC_01864	-	Novel	No	No	-	-	-
RsaE	SAOUHSC_01983	fumC	Novel	No	Yes	up- and down-regulated in rsaE deletion and rsaE over-expressing strains, respectively	Rochat et al. 2018	29986060
RsaE	SAOUHSC_02150	-	Novel	No	Yes	Down-regulated in a rsaE over-expressing strain	Rochat et al. 2018	29986060
RsaE	SAOUHSC_02457	cobB	Novel	No	No	-	-	-
RsaE	SAOUHSC_02647	mqo1	Novel	No	Yes	up- and down-regulated in rsaE deletion and rsaE over-expressing strains, respectively	Rochat et al. 2018	29986060
