# Supplementary material for: Inference of Bacterial Small RNA Regulatory Networks and Integration with Transcription Factor-Driven Regulatory Networks
Source: mSystems. 2020 Jun 2;5(3):e00057-20. doi: 10.1128/mSystems.00057-20 (PMC8534726; doi:10.1128/mSystems.00057-20)
Supplement: DATA SET S2 [file msystems.00057-20-sd002.xlsx]

## Sheet: Legend
The CopraRNA run column shows in which of the six sets of CopraRNA-derived priors (Table S2) each prediction was included in the inferred sRNA regulons
100: full set of 100 CopraRNA predictions; pVal: predictions with p-value ≤ 0.01; enriched: predicted targets associated with enriched functional terms; AND: the intersection of the pVal and enriched sets; OR: the union of the pVal and enriched sets; 15: the union of the top 15 targets based on p-value and the AND set
The '*' symbol in the comments column indicates differentially expressed genes exclusively identified in our re-analyses of spf transcriptomics data reported by Beisel and Storz (2011)
Physical binding data was extracted from the list of sRNA-mRNA interactions published by Melamed at al. (2016) and physical interactions detected by Lalaouna et al. (2015,2018) with ratio scores equal or greater than 20
Experimentally supported targets that are located in the same operon of a validated sRNA target (for the relevant sRNA) were labelled as validated
Targets without direct experimental support but located in the same operon of a validated sRNA target (for the relevant sRNA) were considered supported
Based on the high number of common GcvB targets in E. coli and S. Typhimurium, experimental data from S. Typhimurium was considered as supporting evidence
For each validated or experimentally supported sRNA-mRNA interaction predicted by our approach, the relevant references are indicated
PMID refers to the PubMed ID

## Sheet: RyhB
Predictions made with CopraRNA-derived sRNA priors
sRNA	Target Locus	Target Name	CopraRNA run	Prior/Novel	Validated?	Supported?	Comments	Reference	PMID
RyhB	b0118	acnB	100/enriched/OR	Prior	Yes	Yes	mRNA level was down-regulated in a ryhB over-expressing strain. acnB physically interacts with RyhB - confirmed with Northern blot and transcriptional fusions	Massé et al. 2005; Melamed et al. 2016; Benjamin and Massé 2014	16199566; 27588604; 25092924
RyhB	b0721	sdhC	100/enriched/OR	Prior	Yes	Yes	mRNA level was down-regulated in a ryhB over-expressing strain. sdhC physically interacts with RyhB - confirmed with Northern blot	Massé et al. 2005; Melamed et al. 2016; Massé and Gottesman 2002	16199566; 27588604; 11917098
RyhB	b0722	sdhD	enriched	Prior	Yes	Yes	mRNA level was down-regulated in a ryhB over-expressing strain - confirmed with Northern blot	Massé et al. 2005; Massé and Gottesman 2002	16199566; 11917098
RyhB	b0723	sdhA	enriched	Prior	Yes	Yes	mRNA level was down-regulated in ryhB over-expressing strain - confirmed with Northern blot and flow cytometry-based assay	Massé et al. 2005; Massé and Gottesman 2002; Wrigth et al. 2013	16199566; 11917098; 23980183
RyhB	b0894	dmsA	enriched	Prior	Yes	Yes	Translation increased in a ryhB deletion strain. dmsA physically interacts with RyhB - confirmed with 𝛽-galactosidase based assay	Wang et al. 2016; Melamed et al. 2016	26546513; 27588604
RyhB	b1654	grxD	100/pVal/AND/OR/15	Prior	Yes	Yes	mRNA level was down-regulated in a ryhB over-expressing strain. grxD physically interacts with RyhB - confirmed with Northern blot	Massé et al. 2005; Lalaouna et al. 2015	16199566; 25891076
RyhB	b1778	msrB	enriched	Prior	Yes	Yes	mRNA level was down-regulated in a ryhB over-expressing strain. msrB physically interacts with RyhB - confirmed with Northern blot and Western blot	Massé et al. 2005; Lalaouna et al. 2015; Melamed et al. 2016; Bos et al. 2013	16199566; 25891076; 27588604; 23671689
RyhB	b1882	cheY	100	Prior	No	Yes	cheY physically interacts with RyhB. mRNA level was up-regulated in a ryhB-2 deletion S. Typhimurium strain	Melamed et al. 2016; Kim and Kwon 2013	27588604; 23831078
RyhB	b3248	yhdE	pVal	Prior	No	No	-	-	-
RyhB	b3607	cysE	100/pVal/OR	Prior	Yes	Yes	Physically interacts with RyhB - confirmed with 𝛽-galactosidase based assay and toeprinting assay	Melamed et al. 2016; Salvail et al. 2010	27588604; 20696910
RyhB	b3739	atpI	pVal	Prior	No	No	9.78 interaction ratio in MS2-RyhB (Lalaouna et al. 2015) is below the stringent 20 ratio cutoff	-	-
RyhB	b3981	secE	pVal	Prior	No	No	-	-	-
RyhB	b0172	frr	pVal	Novel	No	No	-	-	-
RyhB	b0180	fabZ	15	Novel	No	Yes	fabZ physically interacts with RyhB	Lalaouna et al. 2015; Melamed et al. 2016	25891076; 27588604
RyhB	b0184	dnaE	pVal	Novel	No	No	-	-	-
RyhB	b0190	yaeQ	pVal	Novel	No	No	-	-	-
RyhB	b0214	rnhA	pVal	Novel	No	No	15.53 interaction ratio in MS2-RyhB (Lalaouna et al. 2015) is below the stringent 20 ratio cutoff	-	-
RyhB	b0471	ybaB	pVal/AND/15	Novel	No	Yes	ybaB physically interacts with RyhB	Melamed et al. 2016	27588604
RyhB	b0611	rna	pVal	Novel	No	Yes	rna physically interacts with RyhB	Lalaouna et al. 2015	25891076
RyhB	b0632	dacA	15	Novel	No	No	-	-	-
RyhB	b0724	sdhB	enriched	Novel	Yes	Yes	mRNA level was down-regulated in a ryhB over-expressing strain. sdhB physically interacts with RyhB - confirmed with Northern blot	Massé et al. 2005; Lalaouna et al. 2015; Melamed et al. 2016; Massé and Gottesman 2002	16199566; 25891076; 27588604; 11917098
RyhB	b0726	sucA	enriched	Novel	No	Yes	sucA physically interacts with RyhB. sucA co-immunoprecipitated with Hfq in Salmonella	Melamed et al. 2016; Sittka et al. 2008	27588604; 18725932
RyhB	b0727	sucB	enriched	Novel	No	No	Located in the same operon of experimentally suported target, sucA. Co-immunoprecipitated with Hfq in Salmonella	Sittka et al. 2008	18725932
RyhB	b0729	sucD	enriched	Novel	No	No
RyhB	b0740	tolB	100	Novel	No	No	Co-immunoprecipitated with Hfq in Salmonella. 5.73 interaction ratio in MS2-RyhB (Lalouna et al. 2015)	Sittka et al. 2008	18725932
RyhB	b0742	ybgF	100	Novel	No	No	Co-immunoprecipitated with Hfq in Salmonella	Sittka et al. 2008	18725932
RyhB	b0817	mntR	pVal	Novel	No	No	-	-	-
RyhB	b0910	cmk	pVal	Novel	No	No	-	-	-
RyhB	b0918	kdsB	pVal	Novel	No	No	-	-	-
RyhB	b1048	mdoG	AND	Novel	No	No	-	-	-
RyhB	b1091	fabH	pVal	Novel	No	No	-	-	-
RyhB	b1094	acpP	pVal	Novel	No	Yes	RyhB physically interacts with the intergenic region between acpP and fabF	Melamed et al. 2016	27588604
RyhB	b1136	icd	enriched	Novel	No	No	-	-	-
RyhB	b1277	ribA	15/AND	Novel	No	No	-	-	-
RyhB	b1324	tpx	100	Novel	No	Yes	tpx physically interacts with RyhB	Melamed et al. 2016	27588604
RyhB	b1538	dcp	enriched	Novel	No	No	-	-	-
RyhB	b1832	yebR	100	Novel	No	No	14.16 interaction ratio in MS2-RyhB (Lalaouna et al. 2015) is below the stringent 20 ratio cutoff
RyhB	b1918	yecS	100	Novel	No	No	-	-	-
RyhB	b1982	amn	enriched/OR	Novel	No	Yes	amn physically interacts with RyhB	Lalaouna et al. 2015	25891076
RyhB	b2113	mrp	AND	Novel	No	Yes	mRNA level was down-regulated in a ryhB over-expressing strain. mrp physically interacts with RyhB. mrp translation rate increased in a ryhB deletion strain.	Massé et al. 2005; Lalaouna et al. 2015; Melamed et al. 2016; Wang et al. 2016	16199566; 25891076; 27588604; 26546513
RyhB	b2285	nuoE	enriched	Novel	Yes	Yes	mRNA level was down-regulated in a ryhB over-expressing strain. nuoE translation rate increased in RyhB deletion strain. It is in the same operon of validated RyhB target (nuoA)	Massé et al. 2005; Wang et al. 2016	16199566; 26546513
RyhB	b2288	nuoA	enriched	Novel	Yes	Yes	mRNA level was down-regulated in a ryhB over-expressing strain. nuoA physically interacts with RyhB. nuoA translation rate increased in a ryhB deletion strain - confirmed with Northern blot	Massé et al. 2005; Lalaouna et al. 2015; Melamed et al. 2016; Wang et al. 2016; Argaman et al. 2012	16199566; 25891076; 27588604; 26546513; 22393021
RyhB	b2303	folX	pVal	Novel	No	Yes	folX physically interacts with RyhB	Melamed et al. 2016	27588604
RyhB	b2512	bamB	pVal	Novel	No	No	-	-	-
RyhB	b2567	rnc	pVal	Novel	No	No	-	-	-
RyhB	b2610	ffh	pVal	Novel	No	No	15.79 interaction ratio in MS2-RyhB (Lalaouna et al. 2015) is below the stringent 20 ratio cutoff	-	-
RyhB	b2619	yfjG	pVal	Novel	No	No	9.07 interaction ratio in MS2-RyhB (Lalaouna et al. 2015) is below the stringent 20 ratio cutoff
RyhB	b2748	ftsB	pVal	Novel	No	No	-	-	-
RyhB	b2946	rsmE	pVal/15	Novel	No	Yes	rsmE physically interacts with RyhB	Lalaouna et al. 2015	25891076
RyhB	b2947	gshB	pVal	Novel	No	Yes	gshB physically interacts with RyhB	Melamed et al. 2016	27588604
RyhB	b2959	yggL	15	Novel	No	No	-	-	-
RyhB	b3194	yrbE	pVal	Novel	No	No	-	-	-
RyhB	b3195	yrbF	pVal	Novel	No	No	-	-	-
RyhB	b3201	lptB	pVal	Novel	No	No	-	-	-
RyhB	b3611	yibN	pVal	Novel	No	No	-	-	-
RyhB	b3793	wzyE	pVal	Novel	No	No	-	-	-
RyhB	b3843	ubiD	pVal/15	Novel	No	Yes	ubiD physically interacts with RyhB	Melamed et al. 2016	27588604
RyhB	b3844	fre	pVal	Novel	No	No	10.42 interaction ratio in MS2-RyhB (Lalaouna et al. 2015) is below the stringent 20 ratio cutoff	-	-
RyhB	b3982	nusG	pVal	Novel	No	No	-	-	-
RyhB	b4162	orn	AND	Novel	No	No	6.87 interaction ratio in MS2-RyhB (Lalaouna et al. 2015) is below the stringent 20 ratio cutoff	-	-
RyhB	b4234	yjgA	pVal	Novel	No	No	-	-	-
RyhB	b4391	yjjK	pVal/15/AND	Novel	No	No	-	-	-
RyhB	b4449	psrO	100	Novel	No	No	-	-	-

## Sheet: GcvB
Predictions made with CopraRNA-derived sRNA priors
sRNA	Target Locus	Target Name	CopraRNA run	Prior/Novel	Validated?	Supported?	Comments	Reference	PMID
GcvB	b0002	thrA	pVal/enriched/15/AND/OR	Prior	Yes	Yes	thrL, which encodes the leader peptide of the thrLABC operon, physically interacts with gcvB and it is a confirmed GcvB target in Salmonella. ThrA protein level increased in a P. multocida gcvB deletion	Melamed et al. 2016; Sharma et al. 2011; Gulliver et al. 2018	27588604; 21696468; 29440476
GcvB	b0112	aroP	pVal/enriched/15/AND/OR	Prior	No	Yes	aroP physically interacts with GcvB. mRNA level was down-regulated in a S. Typhimurium gcvB over-expressing strain	Melamed et al. 2016; Lalaouna et al. 2018; Sharma et al. 2011	27588604; 30447071; 21696468
GcvB	b0655	gltI	pVal/AND	Prior	Yes	Yes	GltI protein level was down-regulated in a gcvB expressing strain. gltI physically interacts with GcvB. mRNA level was down-regulated in S. Typhimurium gcvB over-expressing strain - confirmed with agar plate-based assays	Urbanowski et al. 2000; Melamed et al. 2016; Lalaouna et al. 2018; Sharma et al. 2011; Sharma et al. 2007	10972807; 27588604; 30447071; 21696468; 17974919
GcvB	b0830	gsiB	100/pVal/enriched/15/AND/OR	Prior	No	No	The 10.5 interaction ratio in MS2-GcvB (Lalaouna et al. 2018) is below the stringent 20 ratio cutoff	-	-
GcvB	b0889	lrp	100/pVal/enriched/15/AND/OR	Prior	Yes	Yes	lrp physically interacts with GcvB. mRNA level was down-regulated in S. Typhimurium gcvB over-expressing strain - confirmed with translation fusion-based assays	Melamed et al. 2016; Lalaouna et al. 2018; Sharma et al. 2011; Lee and Gottesman 2016	27588604; 30447071; 17974919;27137887
GcvB	b1687	ydiJ	pVal/OR	Prior	No	Yes	ydiJ physically interacts with GcvB. ydiJ mRNA level was down-regulated in a S. Typhimurium gcvB over-expressing strain	Melamed et al. 2016; Lalaouna et al. 2018; Sharma et al. 2011	27588604; 30447071; 21696468
GcvB	b1761	gdhA	pVal/enriched/15/AND/OR	Prior	Yes	Yes	Increased mRNA level in a gcvB deletion strain. gdhA physically interacts with GcvB - confirmed with gfp fusion-based assays	Pulvermacher at al. 2009a; Melamed et al. 2016; Lalaouna et al. 2018; Sharma et al. 2011	19118351; 27588604; 30447071; 21696468
GcvB	b2913	serA	pVal/enriched/15/AND/OR	Prior	Yes	Yes	Increased mRNA level in a gcvB deletion strain. serA physically interacts with GcvB - confirmed with gfp fusion-based assays	Pulvermacher at al. 2009a; Melamed et al. 2016; Lalaouna et al. 2018; Sharma et al. 2011	19118351; 27588604; 30447071; 21696468
GcvB	b3458	livK	pVal/enriched/15/AND/OR	Prior	Yes	Yes	up-regulated at mRNA level in a gcvB deletion strain. livK physically interacts with GcvB - confirmed with GFP fusion based assays	Pulvermacher et al. 2009a; Melamed et al. 2016; Sharma et al. 2007	19118351; 27588604; 17974919
GcvB	b3460	livJ	pVal/enriched/15/AND/OR	Prior	Yes	Yes	LivJ protein level was down-regulated in a gcvB expressing strain. livJ physically interacts with GcvB. mRNA level was down-regulated in a S. Typhimurium gcvB over-expressing strain - confirmed with agar plate-based assays	Urbanowski et al. 2000; Melamed et al. 2016; Lalaouna et al. 2018; Sharma et al. 2011; Sharma et al. 2007	10972807; 27588604; 30447071; 21696468; 17974919
GcvB	b3544	dppA	100/pVal/enriched/15/AND/OR	Prior	Yes	Yes	up-regulated at the mRNA level in a gcvB deletion strain. dppA physically interacts with GcvB - confirmed with gene fusion based assays	Pulvermacher et al. 2009a; Melamed et al. 2016; Lalaouna et al. 2018; Urbanowski et al. 2000	19118351; 27588604; 30447071; 10972807
GcvB	b3770	ilvE	enriched	Prior	Yes	Yes	ilvE physically interacts with GcvB - confirmed with FACS-based reporter assays	Melamed et al. 2016; Lalaouna et al. 2018; Sharma et al. 2011	27588604; 30447071; 21696468
GcvB	b3774	ilvC	enriched/15/AND	Prior	Yes	Yes	up-regulated at the mRNA level in a gcvB deletion strain. ilvC physically interacts with GcvB - confirmed with FACS-based reporter assays	Pulvermacher et al. 2009a; Melamed et al. 2016; Sharma et al. 2011	19118351; 27588604; 21696468
GcvB	b4035	malK	AND	Prior	No	No	-	-	-
GcvB	b4208	cycA	AND	Prior	Yes	Yes	up-regulated at the mRNA level in a gcvB and hfq deletion strains. cycA physically interacts with GcvB - confirmed with 𝛽-galactosidase based assay	Pulvermacher et al. 2009a; Sharma et al. 2011; Melamed et al. 2016; Lalaouna et al. 2018	19118351;21696468;27588604;30447071
GcvB	b0003	thrB	pVal/enriched/15/AND/OR	Novel	No	Yes	thrL, that encodes the leader peptide of the thrLABC operon, is a validated GcvB target. thrB co-immunoprecipitated with Hfq in Salmonella	Melamed et al. 2016; Sharma et al. 2011	27588604; 21696468
GcvB	b0004	thrC	pVal/enriched/15/AND/OR	Novel	No	Yes	thrL, that encodes the leader peptide of the thrLABC operon, is a validated GcvB target. thrC 5.1 interaction ratio in the MS2-GcvB strain (Lalaouna et al. 2018) was below the stringent 20 ratio cutoff	Melamed et al. 2016; Lalaouna et al. 2018; Sharma et al. 2011	27588604; 30447071; 21696468
GcvB	b0071	leuD	pVal/enriched/15/AND/OR	Novel	No	No	leuA, a member of the leuLABCD operon, physically interacts with GcvB	Lalaouna et al. 2018	30447071
GcvB	b0072	leuC	pVal/enriched/15/AND/OR	Novel	No	No
GcvB	b0073	leuB	pVal/enriched/15/AND/OR	Novel	No	No
GcvB	b0074	leuA	pVal/enriched/15/AND/OR	Novel	No	Yes	leuA physically interacts with GcvB	Lalaouna et al. 2018	30447071
GcvB	b0077	ilvI	pVal/enriched/15/AND/OR	Novel	No	No	-	-	-
GcvB	b0078	ilvH	pVal/enriched/15/AND	Novel	No	No	-	-	-
GcvB	b0197	metQ	100/enriched/15/AND	Novel	Yes	Yes	metQ physically interacts with GcvB. metQ mRNA level was down-regulated in a gcvB over-expressing Salmonella strain - confirmed with FACS-based reporter assays	Melamed et al. 2016; Lalaouna et al. 2018; Sharma et al. 2011	27588604; 30447071; 21696468
GcvB	b0652	gltL	100	Novel	Yes	Yes	gltL 17.3 interaction ratio in the MS2-GcvB strain (Lalaouna et al. 2018) was close to the stringent 20 ratio cutoff. gltL mRNA level was down-regulated in a gcvB over-expressing Salmonella strain. gltI, the first member of the gltI-sroC-gltJKL operon is a validated GcvB target	Sharma et al. 2011	21696468
GcvB	b0754	aroG	OR	Novel	No	Yes	aroG physically interacts with GcvB	Lalaouna et al. 2018	30447071
GcvB	b0801	ybiC	pVal/enriched/15/AND/OR	Novel	No	Yes	ybiC physically interacts with GcvB	Melamed et al. 2016; Lalaouna et al. 2018	27588604; 30447071
GcvB	b0829	gsiA	pVal/OR	Novel	No	No	-	-	-
GcvB	b0831	gsiC	100/pVal/enriched/15/AND/OR	Novel	No	No	gsiC 13.3 interaction ratio in the MS2-GcvB strain (Lalaouna et al. 2018) was below the stringent 20 ratio cutoff	-	-
GcvB	b0838	yliJ	enriched/15/AND	Novel	No	No	-	-	-
GcvB	b0854	potF	AND	Novel	No	No	-	-	-
GcvB	b0860	artJ	enriched/AND	Novel	No	No	artJ 17.3 interaction ratio in the MS2-GcvB strain (Lalaouna et al. 2018) was below the stringent 20 ratio cutoff	-	-
GcvB	b0907	serC	pVal/enriched/OR	Novel	No	No	-	-	-
GcvB	b0908	aroA	pVal/enriched/OR	Novel	No	No	aroA 13.8 interaction ratio in the MS2-GcvB strain (Lalaouna et al. 2018) was below the stringent 20 ratio cutoff	-	-
GcvB	b0928	aspC	100/pVal/OR	Novel	No	No	-	-	-
GcvB	b1056	yceI	100/pVal/OR	Novel	No	No	-	-	-
GcvB	b1136	icd	100	Novel	No	Yes	icd physically interacts with GcvB. Icd was co-immunopricipitated with Hfq in Salmonella	Melamed et al. 2016; Sittka et al. 2008	27588604; 18725932
GcvB	b1232	purU	100	Novel	No	Yes	purU physically interacts with GcvB. purU mRNA level was down-regulated in a gcvB over-expressing Salmonella strain	Melamed et al. 2016; Lalaouna et al. 2018; Sharma et al. 2011	27588604; 30447071; 21696468
GcvB	b1261	trpB	100/pVal/enriched/15/AND/OR	Novel	No	No	-	-	-
GcvB	b1448	yncA	enriched/OR	Novel	No	No	-	-	-
GcvB	b1602	pntB	pVal/enriched/15/AND/OR	Novel	No	No	-	-	-
GcvB	b1603	pntA	pVal/enriched/15/AND/OR	Novel	No	No	-	-	-
GcvB	b1693	aroD	100/pVal/enriched/15/AND/OR	Novel	No	No	aroD 12.2 interaction ratio in the MS2-GcvB strain (Lalaouna et al. 2018) was below the stringent 20 ratio cutoff	-	-
GcvB	b1832	yebR	100	Novel	No	No	-	-	-
GcvB	b1918	yecS	pVal	Novel	No	Yes	yecS mRNA level was down-regulated in a gcvB over-expressing Salmonella strain	Sharma et al. 2011	21696468
GcvB	b1919	dcyD	100/pVal/15/AND/OR	Novel	No	Yes	dcyD physically interacts with GcvB. dcyD mRNA level was down-regulated in gcvB over-expressing Salmonella strain	Melamed et al. 2016; Sharma et al. 2011	27588604; 21696468
GcvB	b1920	fliY	pVal	Novel	Yes	Yes	fliY physically interacts with GcvB - confirmed with Northern blot	Melamed et al. 2016; Lalaouna et al. 2018	27588604; 30447071
GcvB	b2021	hisC	AND	Novel	No	No	-	-	-
GcvB	b2024	hisA	OR	Novel	No	No	-	-	-
GcvB	b2308	hisQ	pVal/enriched/15/AND/OR	Novel	Yes	Yes	Both physically interact with GcvB. They are located in the same operon of validated GcvB target, argT	Melamed et al. 2016; Lalaouna et al. 2018	27588604; 30447071
GcvB	b2309	hisJ	pVal/15	Novel	Yes	Yes
GcvB	b2750	cysC	100/pVal/enriched/15/AND/OR	Novel	No	No	In the same operon of experimentally suported GcvB target, cysD	-	-
GcvB	b2751	cysN	pVal/enriched/15/AND/OR	Novel	No	No
GcvB	b2752	cysD	pVal/OR	Novel	No	Yes	cysD mRNA level was down-regulated in a gcvB deletion E. coli strain. Deregulated in hfq deletion Salmonella strain	Pulvermacher et al. 2009a	19118351
GcvB	b3089	sstT	enriched/15/AND	Novel	Yes	Yes	sstT mRNA level was up-regulated in gcvB deletion strain. sstT physically interacts with GcvB - confirmed with translational fusion based assays	Pulvermacher et al. 2009a; Melamed et al. 2016; Lalaouna et al. 2018; Pulvermacher et al. 2009b	19118351; 27588604; 30447071;18952787
GcvB	b3212	gltB	pVal/enriched/15/AND/OR	Novel	No	No	-	-	-
GcvB	b3213	gltD	pVal/enriched/15/AND/OR	Novel	No	No	-	-	-
GcvB	b3433	asd	pVal/enriched/15/AND/OR	Novel	No	Yes	asd physically interacts with GcvB	Melamed et al. 2016	27588604
GcvB	b3454	livF	pVal/enriched/15/AND/OR	Novel	No	Yes	livK, the first member of the livKHMGF operon, is a validated target of GcvB	-	-
GcvB	b3455	livG	pVal/enriched/15/AND/OR	Novel	No	Yes
GcvB	b3456	livM	pVal/enriched/15/AND/OR	Novel	No	Yes
GcvB	b3457	livH	pVal/enriched/15/AND/OR	Novel	No	Yes
GcvB	b3540	dppF	pVal/enriched/15/AND/OR	Novel	Yes	Yes	mRNA levels were up-regulated in a gcvB deletion strain. They are in the same operon of validated GcvB target, dppA	Pulvermacher et al. 2009a	19118351
GcvB	b3541	dppD	pVal/enriched/15/AND	Novel	Yes	Yes
GcvB	b3542	dppC	enriched/15/AND	Novel	Yes	Yes
GcvB	b3543	dppB	pVal/enriched/15/AND/OR	Novel	Yes	Yes
GcvB	b3572	avtA	pVal/enriched/OR	Novel	No	No	-	-	-
GcvB	b3661	nlpA	pVal/enriched/15/AND/OR	Novel	Yes	Yes	nlpA physically interacts with GcvB - confirmed with Northern blot	Melamed et al. 2016; Lalaouna et al. 2018	27588604; 30447071
GcvB	b3670	ilvN	enriched/15/AND	Novel	No	Yes	ilvN mRNA level was up-regulated in an E. coli gcvB deletion strain and down-regulated in a S. Typhimurium gcvB over-expressing strain	Pulvermacher et al. 2009a; Sharma et al. 2011	19118351;21696468
GcvB	b3766	ilvL	enriched/OR	Novel	No	No	-	-	-
GcvB	b3771	ilvD	enriched	Novel	No	Yes	ilvD interaction ratio (17) in the MS2-GcvB strain (Lalaouna et al. 2018) was close to the stringent 20 ratio cutoff. ilvD is in the same operon of validated GcvB target, ilvE. Additionally, GcvB physically interacts with the intergenic region between ilvE and ilvD	Melamed et al. 2016; Lalaouna et al. 2018	27588604; 30447071
GcvB	b3957	argE	enriched/15/OR	Novel	No	No	argE interaction ratio (14.9) in the MS2-GcvB strain (Lalaouna et al. 2018) was below the stringent 20 ratio cutoff	-	-
GcvB	b4054	tyrB	enriched	Novel	No	No	-	-	-
GcvB	b4488	ilvG	enriched	Novel	No	No	-	-	-

## Sheet: Spot 42
Predictions made with CopraRNA-derived sRNA priors
sRNA	Target Locus	Target Name	CopraRNA run	Prior/Novel	Validated?	Supported?	Comments	Reference	PMID
Spot 42	b0116	lpd	AND/15	Prior	No	Yes	Physically interacts with Spot 42	Melamed et al. 2016	27588604
Spot 42	b0420	dxs	100	Prior	No	No	-	-	-
Spot 42	b0721	sdhC	pval/enriched/AND/OR/15	Prior	Yes	Yes	Physically interacts with Spot 42 - confirmed with translational fusions	Melamed et al. 2016; Desnoyers and Massé 2012	27588604; 22474262
Spot 42	b0774	bioA	100/OR	Prior	No	No	-	-	-
Spot 42	b1136	icd	pval/AND/15	Prior	Yes	Yes	Confirmed with GFP fusion and flow cytometry-based assay	Wrigth et al. 2013	23980183
Spot 42	b1702	pps	100/enriched/OR	Prior	No	No	-	-	-
Spot 42	b1713	pheT	100/pval/OR	Prior	No	No	Identified as post-transcriptionally regulated	Borirak et al. 2015	26049081
Spot 42	b1901	araF	enriched/OR	Prior	Yes	Yes	Confirmed with translational fusions	Chen and Gottessman 2016	27849174
Spot 42	b1921	fliZ	OR	Prior	No	No	-	-	-
Spot 42	b2150	mglB	enriched/AND	Prior	No	Yes	mRNA level was down-regulated (-2.69 fold-change) in a spf over-expressing E. coli strain* - confirmed in S. Typhimurium	Beisel and Storz 2011; Holmqvist et al. 2016	21292161; 27044921
Spot 42	b2344	fadL	AND	Prior	No	Yes	mRNA level was down-regulated (-1.54 fold-change) in a spf over-expressing E. coli strain*	Beisel and Storz 2011	21292161
Spot 42	b2551	glyA	enriched/AND/15	Prior	No	No	-	-	-
Spot 42	b2890	lysS	100	Prior	No	Yes	Identified as post-transcriptionally regulated. Physically interacts with Spot42	Borirak et al. 2015; Melamed et al. 2016	26049081; 27588604
Spot 42	b2935	tktA	100	Prior	No	Yes	Physically interacts with Spot42	Melamed et al. 2016	27588604
Spot 42	b3306	rpsH	pval	Prior	No	No	-	-	-
Spot 42	b4352	yjiA	OR	Prior	No	Yes	Down-regulated in a spf over-expressing E. coli strain. yjiA physically interacts with Spot42	Beisel and Storz 2011; Melamed et al. 2016	21292161; 27588604
Spot 42	b0188	tilS	100	Novel	No	No	-	-	-
Spot 42	b0406	tgt	100/OR	Novel	No	No	-	-	-
Spot 42	b0432	cyoA	AND/15	Novel	No	No	-	-	-
Spot 42	b0458	ylaC	AND	Novel	No	No	-	-	-
Spot 42	b0471	ybaB	100/pval/OR	Novel	No	No	-	-	-
Spot 42	b0472	recR	100	Novel	No	No	-	-	-
Spot 42	b0610	rnk	enriched/OR/15	Novel	No	No	-	-	-
Spot 42	b0632	dacA	100	Novel	No	No	-	-	-
Spot 42	b0651	rihA	100/OR	Novel	No	No	-	-	-
Spot 42	b0688	pgm	100	Novel	No	No	-	-	-
Spot 42	b0722	sdhD	AND	Novel	Yes	Yes	Expression of spf induced fast degradation of the polycistronic sdhCDAB mRNA	Desnoyers and Massé 2012	22474262
Spot 42	b0723	sdhA	enriched/AND/15	Novel	Yes	Yes
Spot 42	b0724	sdhB	enriched	Novel	Yes	Yes
Spot 42	b0888	trxB	100	Novel	No	No	-	-	-
Spot 42	b0905	ycaO	100	Novel	No	No	-	-	-
Spot 42	b0947	ycbX	100/pval/OR	Novel	No	No	-	-	-
Spot 42	b0954	fabA	100	Novel	No	Yes	mRNA level was down-regulated (-1.84 fold-change) in a spf over-expressing E. coli strain*	Beisel and Storz 2011	21292161
Spot 42	b0970	yccA	AND	Novel	No	No	-	-	-
Spot 42	b1014	putA	enriched/AND	Novel	No	No	-	-	-
Spot 42	b1088	yceD	pval	Novel	No	No	-	-	-
Spot 42	b1091	fabH	100/pval/15	Novel	No	No	-	-	-
Spot 42	b1092	fabD	100/pval/OR/15	Novel	No	No	-	-	-
Spot 42	b1093	fabG	100/pval/enriched/OR/15	Novel	No	No	-	-	-
Spot 42	b1123	potD	100/pval/OR	Novel	No	No	Identified as post-transcriptionally regulated	Borirak et al. 2015	26049081
Spot 42	b1124	potC	100/pval/OR	Novel	No	No	-	-	-
Spot 42	b1131	purB	100/pval/OR	Novel	No	No	-	-	-
Spot 42	b1203	ychF	100/pval/OR/15	Novel	No	No	-	-	-
Spot 42	b1277	ribA	100	Novel	No	No	-	-	-
Spot 42	b1288	fabI	100/pval/OR/15	Novel	No	No	-	-	-
Spot 42	b1324	tpx	AND/15	Novel	No	No	-	-	-
Spot 42	b1727	yniC	OR	Novel	No	No	-	-	-
Spot 42	b1767	ansA	100/pval/OR	Novel	No	No	-	-	-
Spot 42	b1778	msrB	AND	Novel	No	No	-	-	-
Spot 42	b1782	mipA	15	Novel	No	No	-	-	-
Spot 42	b2113	mrp	100	Novel	No	No	-	-	-
Spot 42	b2171	yeiP	100	Novel	No	No	-	-	-
Spot 42	b2231	gyrA	100/OR/15	Novel	No	No	-	-	-
Spot 42	b2287	nuoB	AND	Novel	No	No	-	-	-
Spot 42	b2288	nuoA	AND	Novel	No	No	-	-	-
Spot 42	b2937	speB	15	Novel	No	No	-	-	-
Spot 42	b3236	mdh	AND/15	Novel	No	Yes	Physically interacts with Spot42	Melamed et al. 2016	27588604
Spot 42	b3340	fusA	100/pval	Novel	No	No	-	-	-
Spot 42	b3342	rpsL	pval	Novel	No	No	-	-	-
Spot 42	b3559	glyS	100	Novel	No	No	-	-	-
Spot 42	b3751	rbsB	enriched	Novel	No	Yes	mRNA level was down-regulated (-1.79 fold-change) in spf over-expressing E. coli strain*	Beisel and Storz 2011	21292161
Spot 42	b3962	sthA	AND	Novel	Yes	Yes	Down-regulated in a spf over-expressing E. coli strain and physically interacts with Spot42 - confirmed with Northern blot and 𝛽-galactosidase based assays	Beisel and Storz 2011; Melamet et al. 2016	21292161; 27588604
Spot 42	b4391	yjjK	100/pval/OR/15	Novel	No	Yes	Down-regulated (-1.55 fold-change) in a spf over-expressing E. coli strain*. Identified as post-transcriptionally regulated	Beisel and Storz 2011; Borirak et al. 2015	21292161; 26049081
Spot 42	b4393	trpR	pval	Novel	No	No		-	-
Spot 42	b4417	rybB	pval/OR	Novel	No	No	-	-	-
