# Supplementary material for: Inference of Bacterial Small RNA Regulatory Networks and Integration with Transcription Factor-Driven Regulatory Networks
Source: mSystems. 2020 Jun 2;5(3):e00057-20. doi: 10.1128/mSystems.00057-20 (PMC8534726; doi:10.1128/mSystems.00057-20)
Supplement: DATA SET S3 [file msystems.00057-20-sd003.xlsx]

## Sheet: Legend
To get more information about the experimental conditions included in the E. coli sRNA regulatory activity profiles, please check the ".experiment_descriptions" file located within the normalized data folder that can be downloaded from the Many Microbe Microarrays Database (http://m3d.mssm.edu)
To get more information about the experimental conditions included in the P. aeruginosa PrrF regulatory activity profile, please check the GEO accesions (https://www.ncbi.nlm.nih.gov/geo/) associated with the corresponding columns
To get more information about the experimental conditions included in the B. subtilis FsrA regulatory activity profile, please check Table S1 of the article Condition-dependent transcriptome reveals high-level regulatory architecture of Bacillus subtilis by Nicolas et al.
To get more information about the experimental conditions included in the S. aureus RsaE regulatory activity profile, please check the description of the samples in the GEO series GSE70040

## Sheet: Ecoli
	dinI_U_N0025_r1	dinI_U_N0025_r2	dinI_U_N0025_r3	dinP_U_N0025_r1	dinP_U_N0025_r2	dinP_U_N0025_r3	lexA_U_N0025_r1	lexA_U_N0025_r2	lexA_U_N0025_r3	lon_U_N0025_r1	lon_U_N0025_r2	lon_U_N0025_r3	luc_U_N0025_r1	luc_U_N0025_r2	luc_U_N0025_r3	mazF_U_N0025_r1	mazF_U_N0025_r2	mazF_U_N0025_r3	recA_U_N0025_r1	recA_U_N0025_r2	recA_U_N0025_r3	relA_U_N0025_r1	relA_U_N0025_r2	relA_U_N0025_r3	ruvA_U_N0025_r1	ruvA_U_N0025_r2	ruvA_U_N0025_r3	sulA_U_N0025_r1	sulA_U_N0025_r2	sulA_U_N0025_r3	umuD_U_N0025_r1	umuD_U_N0025_r2	umuD_U_N0025_r3	uvrA_U_N0025_r1	uvrA_U_N0025_r2	uvrA_U_N0025_r3	yebF_U_N0075_r1	yebF_U_N0075_r2	yebF_U_N0075_r3	luc_U_N0075_r1	luc_U_N0075_r2	luc_U_N0075_r3	zipA_U_N0075_r1	zipA_U_N0075_r2	zipA_U_N0075_r3	luc_U_N0000_r1	luc_U_N0000_r2	luc_U_N0000_r3	b2618_U_N0075_r1
ryhB_b4451_4	-6.94696	-6.89274	-6.96879	-6.93693	-7.07116	-6.88747	-6.99257	-6.94926	-6.99327	-7.06905	-6.95777	-6.94062	-7.01016	-6.96405	-6.87346	-6.93218	-6.83083	-6.82588	-6.99841	-6.939	-6.92354	-6.8342	-6.88525	-6.81808	-6.9431	-6.90422	-6.96528	-6.93191	-6.92522	-6.98124	-6.97941	-6.92508	-6.9346	-6.99116	-6.92651	-6.94663	-6.6406	-6.61413	-6.62602	-6.66766	-6.62647	-6.82759	-6.74816	-6.60498	-6.7774	-6.99498	-6.9887	-7.07268	-6.5315
spf_b3864_15	-3.42852	-3.54688	-3.59208	-3.58218	-3.65531	-3.66546	-3.7482	-3.75519	-3.74125	-3.82814	-3.63318	-3.66458	-3.70082	-3.60848	-3.68948	-3.5631	-3.6485	-3.62606	-3.71458	-3.81615	-3.72092	-3.62377	-3.65278	-3.70789	-3.58199	-3.61568	-3.70522	-3.64836	-3.69593	-3.68913	-3.79178	-3.70783	-3.72323	-3.85013	-3.74821	-3.60691	-3.55367	-3.56584	-3.54123	-3.71225	-3.6471	-3.72615	-3.58766	-3.56728	-3.55109	-3.41216	-3.58366	-3.55727	-3.64166
gcvB_b4443_12	-5.36968	-5.29396	-5.27149	-5.31233	-5.31541	-5.32006	-5.37611	-5.5041	-5.41534	-5.44734	-5.43051	-5.38779	-5.37056	-5.34849	-5.37729	-5.65566	-5.55045	-5.59538	-5.49225	-5.48515	-5.50085	-5.74516	-5.80479	-6.06656	-5.36663	-5.32905	-5.40285	-5.46327	-5.41551	-5.4598	-5.46872	-5.49624	-5.49363	-5.57498	-5.47739	-5.36759	-5.58729	-5.56222	-5.53911	-5.69515	-5.56695	-5.63199	-5.71264	-5.59761	-5.56748	-5.43529	-5.44693	-5.44688	-5.43254
micA_b4442_6	-2.86388	-2.9693	-2.93595	-3.00841	-2.99841	-3.0114	-3.03307	-3.07905	-3.00256	-3.03949	-3.03554	-2.9285	-2.90651	-2.97156	-2.97385	-2.94648	-3.03401	-3.03878	-3.16855	-3.11175	-3.05635	-3.02231	-2.97088	-3.02821	-2.97577	-2.98788	-2.99143	-3.02876	-3.07904	-3.01424	-3.00577	-3.03012	-3.02538	-2.92971	-3.02204	-3.05344	-2.97664	-2.98882	-2.97171	-2.95284	-2.93952	-2.86808	-2.89729	-3.0873	-3.00697	-3.06377	-3.02326	-2.93672	-2.98986
omrA_b4444_3	-4.34827	-4.40086	-4.47237	-4.31548	-4.45531	-4.39911	-4.48709	-4.53541	-4.46909	-4.55313	-4.47975	-4.40593	-4.41287	-4.42639	-4.351	-4.08024	-4.33687	-4.43368	-4.63953	-4.61838	-4.59799	-4.40727	-4.32241	-4.20354	-4.4443	-4.53131	-4.61906	-4.67185	-4.65312	-4.58658	-4.54649	-4.6838	-4.77745	-4.49249	-4.58259	-4.47962	-4.29545	-4.51208	-4.26436	-4.56297	-4.56701	-4.37611	-4.47925	-4.57559	-4.49475	-4.44729	-4.44466	-4.42301	-4.38947
cyaR_b4438_7	-6.6296	-6.47897	-6.46926	-6.5231	-6.49384	-6.40603	-6.47528	-6.44904	-6.42263	-6.38901	-6.41907	-6.4044	-6.45442	-6.32637	-6.40312	-6.08457	-6.06359	-6.02382	-6.31056	-6.30237	-6.28614	-5.89535	-5.85035	-5.7616	-6.44246	-6.41551	-6.35164	-6.33265	-6.31439	-6.28915	-6.29253	-6.28408	-6.33047	-6.37651	-6.3612	-6.38981	-6.29553	-6.29556	-6.44925	-6.44767	-6.50802	-6.62073	-6.2173	-6.50924	-6.65271	-6.54422	-6.63196	-6.67526	-6.60542
rybB_b4417_8	-6.5781	-6.67962	-6.74251	-6.72142	-6.92268	-6.92522	-6.86928	-6.90876	-7.02825	-6.93524	-6.91959	-6.78707	-6.78284	-6.84383	-6.82553	-6.44348	-6.68195	-6.70161	-6.93651	-6.98848	-7.08336	-6.6418	-6.59911	-6.39437	-6.6788	-6.85197	-6.94458	-7.01393	-6.95421	-6.98788	-6.97431	-6.98978	-7.11878	-7.0815	-7.04403	-6.95475	-6.04376	-5.92822	-5.90225	-6.12746	-5.91326	-6.01577	-5.85115	-5.9497	-6.0216	-6.55186	-6.67807	-6.69203	-5.82521
FnrS	-6.24907	-6.28621	-6.23226	-6.22056	-6.23514	-6.26159	-6.22793	-6.2164	-6.24334	-6.20026	-6.24525	-6.21272	-6.17825	-6.21388	-6.18185	-5.93266	-5.98615	-5.98101	-6.18023	-6.17117	-6.21437	-5.77561	-5.64619	-5.56106	-6.26683	-6.26378	-6.149	-6.20721	-6.18499	-6.19566	-6.10117	-6.186	-6.19096	-6.22182	-6.24222	-6.35182	-5.83931	-5.87887	-5.87302	-5.94259	-5.93905	-5.97525	-5.62843	-6.01311	-6.08349	-6.44012	-6.58525	-6.34723	-5.87688
[truncated: 812 more columns]

## Sheet: PrrF_P. aeruginosa
	GSM92164.ch1.vs.GSM92190.ch1	GSM92165.ch1.vs.GSM92190.ch1	GSM92166.ch1.vs.GSM92190.ch1	GSM92167.ch1.vs.GSM92190.ch1	GSM92168.ch1.vs.GSM92190.ch1	GSM92169.ch1.vs.GSM92190.ch1	GSM92170.ch1.vs.GSM92190.ch1	GSM92171.ch1.vs.GSM92190.ch1	GSM92172.ch1.vs.GSM92190.ch1	GSM92173.ch1.vs.GSM92190.ch1	GSM92174.ch1.vs.GSM92190.ch1	GSM92175.ch1.vs.GSM92190.ch1	GSM92176.ch1.vs.GSM92190.ch1	GSM92177.ch1.vs.GSM92190.ch1	GSM92178.ch1.vs.GSM92190.ch1	GSM92179.ch1.vs.GSM92190.ch1	GSM92180.ch1.vs.GSM92190.ch1	GSM92181.ch1.vs.GSM92190.ch1	GSM92182.ch1.vs.GSM92190.ch1	GSM92183.ch1.vs.GSM92190.ch1	GSM92184.ch1.vs.GSM92190.ch1	GSM92185.ch1.vs.GSM92190.ch1	GSM92186.ch1.vs.GSM92190.ch1	GSM92187.ch1.vs.GSM92190.ch1	GSM92188.ch1.vs.GSM92190.ch1	GSM92189.ch1.vs.GSM92190.ch1	GSM92191.ch1.vs.GSM92190.ch1	GSM92192.ch1.vs.GSM92190.ch1	GSM92193.ch1.vs.GSM92190.ch1	GSM261916.ch1.vs.GSM261915.ch1	GSM261917.ch1.vs.GSM261915.ch1	GSM261918.ch1.vs.GSM261915.ch1	GSM261919.ch1.vs.GSM261915.ch1	GSM261920.ch1.vs.GSM261915.ch1	GSM261921.ch1.vs.GSM261915.ch1	GSM261922.ch1.vs.GSM261915.ch1	GSM261923.ch1.vs.GSM261915.ch1	GSM261924.ch1.vs.GSM261915.ch1	GSM261925.ch1.vs.GSM261915.ch1	GSM261926.ch1.vs.GSM261915.ch1	GSM261927.ch1.vs.GSM261915.ch1	GSM261928.ch1.vs.GSM261915.ch1	GSM261929.ch1.vs.GSM261915.ch1	GSM261930.ch1.vs.GSM261915.ch1	GSM261931.ch1.vs.GSM261915.ch1	GSM261932.ch1.vs.GSM261915.ch1	GSM261933.ch1.vs.GSM261915.ch1	GSM261934.ch1.vs.GSM261915.ch1	GSM261935.ch1.vs.GSM261915.ch1
PrrF	-1.13589	-0.893831	0.00470764	0.229572	0.237556	-1.6069	-1.33729	0.159916	0.293108	0.0833208	-2.25587	-0.785135	-1.28953	-1.72179	0.107469	-0.0661265	-1.41212	-2.0721	-0.00981884	0.141074	-0.452145	-0.0310815	0.530299	0.0599035	0.378799	-0.314653	0.507616	-0.0358061	0.516159	-0.135564	0.0812588	-0.390547	0.279316	-0.0507384	-0.0281804	-0.140428	-0.21888	-0.165014	-0.354086	-0.282927	-0.546587	-0.860533	-0.507206	-0.3018	-0.539649	-0.242574	0.305126	0.167754	0.115844
[truncated: 510 more columns]

## Sheet: FsrA_Bsubtilis
	S0_1	S1_1	S2_1	S3_1	S4_1	S5_1	S6_1	S0_2	S1_2	S2_2	S3_2	S4_2	S5_2	S6_2	S0_3	S1_3	S2_3	S3_3	S4_3	S5_3	S6_3	S6_4	S7_4	S8_4	S6_5	S7_5	S8_5	S6_6	S7_6	G135_1	G150_1	G180_1	G150_2	G180_2	G135_3	G150_3	G180_3	C30_1	C90_1	C30_2	C90_2	T.5.40H_1	T.4.40H_1	T.3.40H_1	T.2.40H_1	T.1.40H_1	T.1.10H_1	T.0.40H_1	T0.0H_1
FsrA (new_1483539_1483640)	-3.73117	-3.89976	-2.99527	-2.8595	-3.09797	-2.94652	-2.3835	-3.95104	-4.00825	-3.18102	-3.05493	-2.80205	-2.94193	-2.24206	-3.98659	-3.94677	-2.97555	-3.07067	-2.79162	-2.89309	-2.29562	-2.24332	-2.33137	-2.12153	-2.41958	-2.06741	-2.2991	-2.3859	-2.25919	-1.68443	-3.41021	-1.34293	-2.68869	-1.6077	-1.0283	-3.41144	-1.19871	-3.15924	-3.30635	-3.34423	-3.24433	-2.82791	-2.85602	-2.96099	-3.03176	-3.23356	-3.43312	-3.43315	-3.88903
[truncated: 220 more columns]

## Sheet: RsaE_S. aureus
	RPMI.exp.A1_1.26892402	RPMI.exp.A1_3.26901602	RPMI.t2.A1_2.26910002	TSB.exp.A_1.26898102	TSB.exp.A_2.26895402	TSB.exp.A_3.26893502	TSB.exp.B1_1.25604702	TSB.exp.B1_2.25600902	TSB.exp.B1_3.25603502	TSB.t2.B1_1.25600702	TSB.t2.B1_2.25600602	TSB.t2.B1_3.26913202	TSB.t4.B1_1.25601302	TSB.t4.B1_2.26912302	TSB.exp.C_1.26920402	TSB.exp.C_2.25755602	TSB.exp.C_3.37638902	TSB.t2.C_1.25755402_01	TSB.t2.C_2.25755302	TSB.t2.C_3.37595602	TSB.t4.C_1.25754802	TSB.t4.C_2.25754002	TSB.t4.C_3.37607602_01	pMEM.exp.C1_1.25754102	pMEM.exp.C1_2.25753802	pMEM.exp.C1_3.37613802	pMEM.t2.C1_1.25737602	pMEM.t2.C1_2.25760502	pMEM.t2.C1_3.37607402	pMEM.t4.C1_1.25793602	pMEM.t4.C1_2.25777602	pMEM.t4.C1_3.37608902	CDM.exp_1.37594502	CDM.exp_2.25760402	CDM.exp_4.41872302	CDM.t2_1.37595902	CDM.t2_2.25780602	CDM.t2_3.26920302	CDM.t2_4.41838902	CDM.t4_2.26920202	CDM.t4_3.26920502	CDM.t4_4.41837802	plasma.exp_1.51161002	plasma.exp_2.42201102	plasma.exp_3.41944302	plasma.t4_1.51633102	plasma.t4_2.41941302	plasma.t4_3.51181402	TSB.exp.B2_1.51667102
RsaE (new_911368_911465_1)	-8.53095	-8.57612	-8.54893	-8.21756	-7.82469	-8.21663	-8.73389	-8.65565	-8.55871	-9.44459	-9.42641	-9.20029	-9.32361	-8.50771	-8.70768	-8.63559	-10.0644	-9.57198	-10.0144	-10.7702	-9.76398	-9.84493	-9.88129	-9.54681	-9.21921	-10.6229	-9.75864	-9.52543	-10.5721	-8.98094	-9.38307	-9.94711	-9.80468	-8.43517	-9.01281	-10.7205	-8.80473	-9.05331	-9.48172	-8.58674	-8.35137	-9.23827	-9.24784	-8.93909	-9.19278	-9.20004	-9.40177	-9.07148	-8.75646
[truncated: 107 more columns]
